# Supplementary material for: The functional evaluation of Pichia pastoris hydrolysate as a protein source partial replacement of soybean meal in diets of growing-finishing pigs
Source: Porcine Health Manag. 2026 Apr 17;12:29. doi: 10.1186/s40813-026-00511-7 (PMC13127005; doi:10.1186/s40813-026-00511-7)
Supplement: Supplementary file 2 — Supplementary Material 2 [file 40813_2026_511_MOESM2_ESM.xlsx]

## Sheet: Sheet1
相关性
		DAO	D-LA	IL-2	IL-6	TNF-α	IL-4	IL-10	IFN-γ	IGG	IGA	IGM	Muribaculaceae_norank	Streptococcus	Christensenellaceae_R-7_group	Rikenellaceae_RC9_gut_group	Treponema	Prevotella	UCG-002	Prevotellaceae_NK3B31_group	Bacteroidales_RF16_group_norank	UCG-005	Lactobacillus	Clostridia_UCG-014_norank	NK4A214_group	Prevotella_9	Clostridium_sensu_stricto_1	[Eubacterium]_coprostanoligenes_group_norank	Lachnospiraceae_unclassified	Prevotellaceae_UCG-003	Phascolarctobacterium	Lachnospiraceae_XPB1014_group	Lachnospiraceae_XPB1015_group	Paludibacteraceae_unclassified	Prevotellaceae_UCG-001	Terrisporobacter	Parabacteroides	Ruminococcus	UCG-010_norank	Alloprevotella	Bradymonadales_norank	Lachnospiraceae_NK4A136_group	Limosilactobacillus	Prevotellaceae_uncultured	Bacteroidales_unclassified	RF39_norank	Anaerovibrio	Ruminococcaceae_uncultured	Family_XIII_AD3011_group
DAO	Pearson 相关性	1	.903**	0.0683749	-0.230781	-0.0176214	-0.140269	0.0119914	-0.0994156	-.551**	-.896**	-.890**	0.176409	0.041872	0.115138	0.155571	-0.0548024	-0.0869792	0.018616	0.0782637	0.00547079	0.200327	-0.0764413	0.0531678	0.0749786	-0.137868	-0.101809	-0.173344	0.136542	-0.183543	-0.172028	0.0617927	0.0617927	-0.143289	-0.157679	0.0658988	-0.237686	0.280354	0.0142084	0.255668	0.18357	-0.0364059	-0.278475	-0.315037	0.137246	0.062949	-0.0979535	-0.118644	-0.0353217
	显著性（双侧）		9.08482e-12	0.719586	0.219831	0.926362	0.459721	0.949853	0.601196	0.00161364	2.1296e-11	4.73581e-11	0.35107	0.82611	0.544609	0.4117	0.773632	0.64765	0.922218	0.681011	0.977111	0.288499	0.688064	0.780218	0.693744	0.467514	0.592421	0.359635	0.471848	0.331613	0.36335	0.745649	0.745649	0.450014	0.405313	0.729356	0.205958	0.13346	0.940597	0.172682	0.331541	0.848531	0.136193	0.0899437	0.469545	0.74105	0.606583	0.532341	0.852992
	N	30	30	30	30	30	30	30	30	30	30	30	30	30	30	30	30	30	30	30	30	30	30	30	30	30	30	30	30	30	30	30	30	30	30	30	30	30	30	30	30	30	30	30	30	30	30	30	30
D-LA	Pearson 相关性	.903**	1	0.0753915	-0.0651304	-0.0198184	-0.201953	-0.0544207	0.0102775	-.605**	-.960**	-.932**	0.277311	0.00231882	0.0169188	0.139637	-0.033099	-0.0697834	0.0926074	0.0676932	0.0138622	0.168312	-0.10389	0.196982	0.135019	-0.136715	-0.00944522	-0.176688	0.0863554	-0.131907	-0.270537	0.0852142	0.0852142	-0.0828884	-0.256394	0.144436	-0.213999	0.189336	0.0479708	0.216717	0.173832	-0.119522	-0.305524	-0.237656	-0.0850286	0.192847	-0.177019	-0.00960206	0.0741473
	显著性（双侧）	9.08482e-12		0.692139	0.732397	0.917211	0.284522	0.775169	0.957014	0.000397753	5.68614e-17	7.81505e-14	0.137907	0.990297	0.929291	0.461766	0.862153	0.714047	0.626452	0.722272	0.942042	0.373963	0.584837	0.296792	0.476854	0.471281	0.960492	0.350296	0.650017	0.48716	0.14819	0.654355	0.654355	0.66323	0.171424	0.44636	0.256152	0.316308	0.801252	0.250018	0.358263	0.529289	0.100622	0.206017	0.655061	0.30725	0.349379	0.959836	0.696979
	N	30	30	30	30	30	30	30	30	30	30	30	30	30	30	30	30	30	30	30	30	30	30	30	30	30	30	30	30	30	30	30	30	30	30	30	30	30	30	30	30	30	30	30	30	30	30	30	30
IL-2	Pearson 相关性	0.0683749	0.0753915	1	-0.176854	0.140279	-0.0121431	0.0035844	0.0371766	0.0521457	-0.0371463	-0.0638345	0.0471015	0.143064	-0.230554	0.142331	-0.132047	-0.159551	-0.0318568	-0.208689	0.20346	-0.0880013	0.0149619	0.0363082	0.196269	0.291432	0.148236	.391*	-.451*	0.286932	-0.129034	0.0414444	0.0414444	-0.342329	-.408*	0.113533	0.30669	-.426*	0.236867	0.11021	-0.100575	0.034571	-0.200104	0.165001	0.0771646	-0.0107787	-0.0473251	-0.225682	0.0525153
	显著性（双侧）	0.719586	0.692139		0.349835	0.459689	0.94922	0.985002	0.845362	0.784343	0.845487	0.737534	0.804784	0.450734	0.220299	0.453082	0.486696	0.39969	0.86728	0.268421	0.280866	0.643779	0.937453	0.848933	0.298578	0.118158	0.434358	0.0327716	0.0123876	0.12421	0.496779	0.827859	0.827859	0.0640639	0.0250453	0.550266	0.0992638	0.0189071	0.207571	0.562072	0.596939	0.856084	0.289047	0.383569	0.685261	0.954919	0.803875	0.230477	0.782851
	N	30	30	30	30	30	30	30	30	30	30	30	30	30	30	30	30	30	30	30	30	30	30	30	30	30	30	30	30	30	30	30	30	30	30	30	30	30	30	30	30	30	30	30	30	30	30	30	30
IL-6	Pearson 相关性	-0.230781	-0.0651304	-0.176854	1	-0.00176778	-0.104966	-0.200644	0.171315	-0.0225404	0.0646264	0.0131606	-0.182038	-.557**	0.253945	-.418*	0.0995361	0.0287362	0.0466727	0.20433	-0.0459799	0.0131238	0.0718898	0.176997	-0.243271	0.0221876	-0.107749	-0.0128181	0.158832	0.0179754	0.12832	-0.031251	-0.031251	.364*	.391*	-0.205183	-0.148456	0.215224	-0.116982	-0.00641903	-0.291301	-0.0224055	0.0107134	0.0899096	-0.270545	-0.0311789	-0.0741925	0.311998	0.00604648
	显著性（双侧）	0.219831	0.732397	0.349835		0.992603	0.580932	0.28772	0.365371	0.905887	0.734393	0.944971	0.335661	0.00138842	0.175694	0.0215799	0.600753	0.880183	0.806528	0.27877	0.809347	0.945124	0.705791	0.349441	0.195185	0.907354	0.570888	0.946401	0.401842	0.924887	0.499184	0.869782	0.869782	0.0480099	0.0327943	0.276725	0.433669	0.253377	0.538137	0.973144	0.118331	0.906448	0.955192	0.636578	0.148178	0.87008	0.696803	0.0932561	0.974703
	N	30	30	30	30	30	30	30	30	30	30	30	30	30	30	30	30	30	30	30	30	30	30	30	30	30	30	30	30	30	30	30	30	30	30	30	30	30	30	30	30	30	30	30	30	30	30	30	30
TNF-α	Pearson 相关性	-0.0176214	-0.0198184	0.140279	-0.00176778	1	0.00761255	-0.0105544	-0.309115	0.322428	0.0839636	-0.0307826	-0.295975	0.0330519	0.104164	0.00292663	.382*	0.0824688	0.195883	0.263483	0.0548755	-0.134321	-0.261628	-0.128363	0.0834892	-0.0408366	-0.0773363	0.0506489	-0.147765	0.349505	0.0152907	0.0161415	0.0161415	-0.146092	0.248359	-0.0156255	-0.0955564	-0.160246	-0.0778163	0.191744	-0.0871457	0.145248	-0.278549	0.0899547	0.299513	0.0997768	-0.0955447	0.00264936	-0.047096
	显著性（双侧）	0.926362	0.917211	0.459689	0.992603		0.968153	0.955856	0.0964839	0.0822602	0.659121	0.871718	0.112274	0.862347	0.583843	0.987754	0.037425	0.664836	0.299549	0.159476	0.773338	0.479156	0.162543	0.499039	0.660933	0.830347	0.684597	0.790395	0.435836	0.0583347	0.936081	0.932532	0.932532	0.441107	0.185715	0.934684	0.615459	0.397612	0.68274	0.310078	0.647019	0.44378	0.136085	0.636408	0.107845	0.599868	0.615503	0.988914	0.804806
	N	30	30	30	30	30	30	30	30	30	30	30	30	30	30	30	30	30	30	30	30	30	30	30	30	30	30	30	30	30	30	30	30	30	30	30	30	30	30	30	30	30	30	30	30	30	30	30	30
IL-4	Pearson 相关性	-0.140269	-0.201953	-0.0121431	-0.104966	0.00761255	1	-0.230742	0.302326	0.0561783	0.27355	0.188129	-0.101036	-0.0192897	-0.191576	-0.00286172	-0.0852716	-0.0935242	0.0457954	-0.156741	0.215924	-0.250665	0.172532	-0.280856	-0.0554254	0.0638538	-0.014018	-0.161137	-0.135289	0.00990889	0.331399	0.00542801	0.00542801	-0.0844854	0.0906601	-0.0195058	-0.0245184	-0.270869	-0.205197	-0.118811	-0.0690782	0.00307534	0.175773	0.0885175	0.0697581	0.031153	0.250346	-0.285477	-0.0175797
	显著性（双侧）	0.459721	0.284522	0.94922	0.580932	0.968153		0.219912	0.104418	0.768101	0.14355	0.31946	0.59525	0.919412	0.310512	0.988026	0.654136	0.623026	0.810098	0.408149	0.251798	0.181532	0.361923	0.132738	0.771127	0.737457	0.941392	0.394958	0.475965	0.958554	0.0736218	0.977289	0.977289	0.657131	0.633755	0.918513	0.89767	0.147674	0.276691	0.531757	0.716819	0.987132	0.352837	0.641828	0.714147	0.870187	0.182105	0.126213	0.926536
	N	30	30	30	30	30	30	30	30	30	30	30	30	30	30	30	30	30	30	30	30	30	30	30	30	30	30	30	30	30	30	30	30	30	30	30	30	30	30	30	30	30	30	30	30	30	30	30	30
IL-10	Pearson 相关性	0.0119914	-0.0544207	0.0035844	-0.200644	-0.0105544	-0.230742	1	-0.0485481	0.067478	0.0960725	0.1157	0.295216	-0.199195	-0.232962	-0.126032	-0.0966234	.530**	-0.33303	0.300101	-.378*	-0.118899	0.199484	-0.343968	-0.140097	0.267186	0.0903922	-0.168504	0.170779	0.219012	0.203599	-0.303876	-0.303876	-0.320619	-0.206495	0.137928	-0.0826422	0.120978	-0.185993	0.294659	0.210231	-0.30706	0.0190359	0.263447	0.0136475	-0.256539	.418*	-0.00146403	-.436*
	显著性（双侧）	0.949853	0.775169	0.985002	0.28772	0.955856	0.219912		0.798908	0.72312	0.613543	0.542633	0.113242	0.29129	0.215383	0.50693	0.611501	0.00260646	0.0721293	0.107122	0.0394495	0.531451	0.290575	0.0627183	0.460277	0.153477	0.634762	0.373409	0.366895	0.244916	0.280531	0.102565	0.102565	0.0840923	0.273599	0.467318	0.664172	0.524246	0.325086	0.113956	0.26482	0.0988359	0.920469	0.159536	0.942938	0.171173	0.0216603	0.993874	0.0159254
	N	30	30	30	30	30	30	30	30	30	30	30	30	30	30	30	30	30	30	30	30	30	30	30	30	30	30	30	30	30	30	30	30	30	30	30	30	30	30	30	30	30	30	30	30	30	30	30	30
IFN-γ	Pearson 相关性	-0.0994156	0.0102775	0.0371766	0.171315	-0.309115	0.302326	-0.0485481	1	0.0103297	0.00953498	0.103491	0.0629762	-0.0649695	-0.184274	-0.148935	-0.335358	0.082235	-0.247154	-0.202322	0.169672	-0.240816	0.052559	0.00591004	-0.00180232	0.315457	0.2295	-0.0803213	0.227034	-0.0757851	-0.00339031	-0.0756232	-0.0756232	0.0697453	-0.0364414	0.274397	-0.0608863	0.0611803	-0.0781046	-0.129824	-0.115209	-0.018239	0.0123938	.363*	-0.228268	-0.0881853	0.125698	0.0609579	-0.028633
	显著性（双侧）	0.601196	0.957014	0.845362	0.365371	0.0964839	0.104418	0.798908		0.956795	0.960117	0.586288	0.740942	0.733034	0.329658	0.43217	0.0700402	0.665731	0.187929	0.283625	0.370056	0.19987	0.782674	0.975273	0.992458	0.0894929	0.222474	0.673078	0.22762	0.69061	0.985814	0.691239	0.691239	0.714197	0.848385	0.142265	0.749261	0.748089	0.681625	0.494124	0.544359	0.923789	0.948173	0.0484713	0.225036	0.643084	0.508064	0.748975	0.88061
	N	30	30	30	30	30	30	30	30	30	30	30	30	30	30	30	30	30	30	30	30	30	30	30	30	30	30	30	30	30	30	30	30	30	30	30	30	30	30	30	30	30	30	30	30	30	30	30	30
IGG	Pearson 相关性	-.551**	-.605**	0.0521457	-0.0225404	0.322428	0.0561783	0.067478	0.0103297	1	.662**	.563**	-0.256554	-0.0588871	0.107691	-0.0991008	-0.0456789	0.119273	0.189316	0.0335713	0.141008	0.179913	-0.318157	-0.13888	-0.0416292	0.022943	0.342501	0.198802	-0.00816258	0.0914934	-0.0803827	0.0340758	0.0340758	-0.0409044	0.237944	0.338106	-0.0435308	-0.0893287	0.229451	-0.0321155	0.0463339	0.29934	-0.065156	0.0990418	0.0338129	0.104638	0.0159182	0.265248	-0.0231084
	显著性（双侧）	0.00161364	0.000397753	0.784343	0.905887	0.0822602	0.768101	0.72312	0.956795		6.87463e-05	0.00119196	0.171147	0.757245	0.571099	0.602354	0.810573	0.530154	0.316361	0.860204	0.457338	0.34143	0.086636	0.464222	0.827103	0.904214	0.0639214	0.292261	0.965854	0.630625	0.672842	0.858125	0.858125	0.83007	0.20545	0.0676345	0.819332	0.638767	0.222575	0.866211	0.807906	0.108058	0.732295	0.602571	0.859209	0.582124	0.933464	0.156596	0.903527
	N	30	30	30	30	30	30	30	30	30	30	30	30	30	30	30	30	30	30	30	30	30	30	30	30	30	30	30	30	30	30	30	30	30	30	30	30	30	30	30	30	30	30	30	30	30	30	30	30
IGA	Pearson 相关性	-.896**	-.960**	-0.0371463	0.0646264	0.0839636	0.27355	0.0960725	0.00953498	.662**	1	.950**	-0.20322	0.0253453	-0.0834533	-0.176402	-0.0437289	0.136356	-0.107679	-0.0497177	-0.0377365	-0.199499	0.128205	-0.289754	-0.131097	0.16346	-0.000348265	0.120635	-0.121196	0.189316	0.292697	-0.0769008	-0.0769008	0.0170825	0.204862	-0.1132	0.151309	-0.293024	-0.113835	-0.15867	-0.116952	0.0205133	0.285948	0.269384	0.0726022	-0.161105	0.227177	0.0527107	-0.161927
	显著性（双侧）	2.1296e-11	5.68614e-17	0.845487	0.734393	0.659121	0.14355	0.613543	0.960117	6.87463e-05		1.16964e-15	0.281448	0.894237	0.66107	0.351089	0.818523	0.472459	0.571142	0.794166	0.843062	0.290539	0.49957	0.120388	0.489862	0.388088	0.998543	0.52543	0.523492	0.316361	0.116498	0.686283	0.686283	0.928609	0.277495	0.551446	0.424784	0.116071	0.549201	0.402329	0.538243	0.914319	0.125562	0.149994	0.703006	0.395055	0.22732	0.782062	0.392615
	N	30	30	30	30	30	30	30	30	30	30	30	30	30	30	30	30	30	30	30	30	30	30	30	30	30	30	30	30	30	30	30	30	30	30	30	30	30	30	30	30	30	30	30	30	30	30	30	30
IGM	Pearson 相关性	-.890**	-.932**	-0.0638345	0.0131606	-0.0307826	0.188129	0.1157	0.103491	.563**	.950**	1	-0.207039	0.0888101	-0.0615737	-0.122832	-0.0775096	0.0820286	-0.146573	-0.0993602	-0.0272857	-0.174572	0.096656	-0.260972	-0.0176715	0.155457	0.0358417	0.146327	-0.0257096	0.176815	0.201019	-0.0775207	-0.0775207	0.030838	0.191364	-0.0953573	0.246701	-0.262915	-0.0749642	-0.217478	-0.138004	0.0826014	0.261094	0.25957	0.0761342	-0.131738	0.180075	0.138888	-0.146918
	显著性（双侧）	4.73581e-11	7.81505e-14	0.737534	0.944971	0.871718	0.31946	0.542633	0.586288	0.00119196	1.16964e-15		0.272308	0.640723	0.746522	0.517862	0.683926	0.666522	0.439589	0.601399	0.886191	0.356187	0.611381	0.163637	0.926154	0.412047	0.850852	0.440366	0.892726	0.349945	0.286803	0.683883	0.683883	0.871489	0.311058	0.616199	0.188764	0.160411	0.6938	0.248318	0.467071	0.664328	0.163434	0.165995	0.689255	0.487723	0.340986	0.464196	0.4385
	N	30	30	30	30	30	30	30	30	30	30	30	30	30	30	30	30	30	30	30	30	30	30	30	30	30	30	30	30	30	30	30	30	30	30	30	30	30	30	30	30	30	30	30	30	30	30	30	30
Muribaculaceae_norank	Pearson 相关性	0.176409	0.277311	0.0471015	-0.182038	-0.295975	-0.101036	0.295216	0.0629762	-0.256554	-0.20322	-0.207039	1	0.0953723	-.488**	0.345003	-0.187166	0.145132	-0.308811	-0.29024	-0.177809	-0.173536	0.254398	0.0451586	-0.228653	0.0800217	0.0615945	-0.0531482	-0.0373747	-0.13271	0.0695642	-0.14319	-0.14319	-0.252481	-.576**	0.214764	0.00582752	-0.0353165	-0.0245767	-0.0935647	0.307124	-.390*	0.224127	0.0315435	-0.155695	0.17746	0.145451	-0.349379	-0.182047
	显著性（双侧）	0.35107	0.137907	0.804784	0.335661	0.112274	0.59525	0.113242	0.740942	0.171147	0.281448	0.272308		0.616143	0.00621511	0.0618796	0.32199	0.444146	0.0968291	0.119739	0.347198	0.359093	0.174899	0.812692	0.224232	0.674231	0.746439	0.780297	0.844548	0.484489	0.714909	0.450332	0.450332	0.178282	0.000863268	0.254416	0.975618	0.853014	0.897428	0.622875	0.0987627	0.0330546	0.23379	0.868574	0.411321	0.34816	0.443138	0.0584317	0.335636
	N	30	30	30	30	30	30	30	30	30	30	30	30	30	30	30	30	30	30	30	30	30	30	30	30	30	30	30	30	30	30	30	30	30	30	30	30	30	30	30	30	30	30	30	30	30	30	30	30
Streptococcus	Pearson 相关性	0.041872	0.00231882	0.143064	-.557**	0.0330519	-0.0192897	-0.199195	-0.0649695	-0.0588871	0.0253453	0.0888101	0.0953723	1	-0.0641674	0.096906	-0.320849	-0.220159	0.00352441	-.423*	0.0633968	-0.238795	-0.0714779	0.0241163	.362*	-0.00757727	0.0477053	0.00383992	-0.295359	-0.184131	-0.0886716	0.146543	0.146543	-0.159827	-0.260214	0.0679557	-0.0723496	-0.308967	-0.00921203	-0.222342	0.111941	0.0455489	0.154592	-0.056771	-0.00372644	0.201736	-0.0528316	-0.20061	-0.0204186
	显著性（双侧）	0.82611	0.990297	0.450734	0.00138842	0.862347	0.919412	0.29129	0.733034	0.757245	0.894237	0.640723	0.616143		0.736213	0.610455	0.0838576	0.242391	0.985253	0.0197047	0.739271	0.203785	0.707403	0.899339	0.0493931	0.968301	0.80233	0.983933	0.113059	0.33004	0.641246	0.439683	0.439683	0.398863	0.16491	0.721237	0.703993	0.096652	0.961467	0.237633	0.555907	0.811102	0.414684	0.765722	0.984408	0.285051	0.781574	0.287804	0.914713
	N	30	30	30	30	30	30	30	30	30	30	30	30	30	30	30	30	30	30	30	30	30	30	30	30	30	30	30	30	30	30	30	30	30	30	30	30	30	30	30	30	30	30	30	30	30	30	30	30
Christensenellaceae_R-7_group	Pearson 相关性	0.115138	0.0169188	-0.230554	0.253945	0.104164	-0.191576	-0.232962	-0.184274	0.107691	-0.0834533	-0.0615737	-.488**	-0.0641674	1	-.392*	-0.0302723	-.539**	.562**	-0.145565	-0.214346	.446*	-0.240532	-0.00584047	0.299899	-0.35506	0.00737505	0.198774	0.128701	-.470**	-0.211444	-0.0449844	-0.0449844	.503**	.793**	-0.118814	-0.126009	.436*	.394*	-.420*	0.0102605	.483**	-0.0542427	-.450*	0.174918	0.136392	-.387*	0.317802	0.205348
	显著性（双侧）	0.544609	0.929291	0.220299	0.175694	0.583843	0.310512	0.215383	0.329658	0.571099	0.66107	0.746522	0.00621511	0.736213		0.0323797	0.873827	0.00213283	0.00123211	0.442775	0.255365	0.0135846	0.200417	0.975564	0.10737	0.0541828	0.969146	0.292331	0.497899	0.00882914	0.262008	0.813402	0.813402	0.00461891	1.69788e-07	0.531749	0.507008	0.01597	0.0310879	0.0207517	0.957084	0.00681201	0.775886	0.0125054	0.355221	0.472342	0.0347811	0.0870072	0.276332
	N	30	30	30	30	30	30	30	30	30	30	30	30	30	30	30	30	30	30	30	30	30	30	30	30	30	30	30	30	30	30	30	30	30	30	30	30	30	30	30	30	30	30	30	30	30	30	30	30
Rikenellaceae_RC9_gut_group	Pearson 相关性	0.155571	0.139637	0.142331	-.418*	0.00292663	-0.00286172	-0.126032	-0.148935	-0.0991008	-0.176402	-0.122832	0.345003	0.096906	-.392*	1	0.33335	-0.157485	-0.192666	-0.218624	.363*	0.0972639	-0.253072	0.116909	0.0728484	-0.326013	0.089414	0.0126308	-0.0133903	0.0662207	-0.057543	.405*	.405*	-.399*	-0.34144	0.194135	.492**	-0.138689	0.0908748	-0.0358829	-0.0674917	0.154003	-0.210584	-0.289412	0.296282	.405*	-0.226804	-0.213605	-0.0652089
	显著性（双侧）	0.4117	0.461766	0.453082	0.0215799	0.987754	0.988026	0.50693	0.43217	0.602354	0.351089	0.517862	0.0618796	0.610455	0.0323797		0.0718396	0.405899	0.307714	0.245773	0.0489147	0.609131	0.177235	0.538395	0.702045	0.0787189	0.638445	0.947183	0.944012	0.728084	0.762626	0.0264481	0.0264481	0.0291532	0.0648026	0.303967	0.00578576	0.464842	0.632948	0.850682	0.723066	0.416488	0.263999	0.120847	0.111884	0.0263727	0.228105	0.25705	0.732086
	N	30	30	30	30	30	30	30	30	30	30	30	30	30	30	30	30	30	30	30	30	30	30	30	30	30	30	30	30	30	30	30	30	30	30	30	30	30	30	30	30	30	30	30	30	30	30	30	30
Treponema	Pearson 相关性	-0.0548024	-0.033099	-0.132047	0.0995361	.382*	-0.0852716	-0.0966234	-0.335358	-0.0456789	-0.0437289	-0.0775096	-0.187166	-0.320849	-0.0302723	0.33335	1	-0.0621544	0.0287045	.376*	-0.124695	-0.0916696	-0.0482765	0.258805	-0.0214933	-0.210454	-.392*	0.0875876	-0.0436269	0.328717	0.330569	0.0602934	0.0602934	-0.0791299	0.0656468	-.397*	0.0827423	-0.0615958	-0.0267342	0.217134	-.374*	0.0361882	0.0310673	-0.158193	0.349927	0.022182	-0.150054	0.103076	0.0877343
	显著性（双侧）	0.773632	0.862153	0.486696	0.600753	0.037425	0.654136	0.611501	0.0700402	0.810573	0.818523	0.683926	0.32199	0.0838576	0.873827	0.0718396		0.74421	0.880314	0.0407573	0.511481	0.629964	0.800011	0.167291	0.910241	0.264302	0.0323571	0.645345	0.818939	0.0761273	0.0743897	0.751626	0.751626	0.677667	0.730353	0.029749	0.663789	0.746433	0.888477	0.249085	0.0419021	0.849426	0.870541	0.403764	0.058011	0.907377	0.428678	0.587798	0.64479
	N	30	30	30	30	30	30	30	30	30	30	30	30	30	30	30	30	30	30	30	30	30	30	30	30	30	30	30	30	30	30	30	30	30	30	30	30	30	30	30	30	30	30	30	30	30	30	30	30
Prevotella	Pearson 相关性	-0.0869792	-0.0697834	-0.159551	0.0287362	0.0824688	-0.0935242	.530**	0.082235	0.119273	0.136356	0.0820286	0.145132	-0.220159	-.539**	-0.157485	-0.0621544	1	-.574**	.647**	-0.0915521	-0.274748	0.091936	-0.248967	-.555**	.428*	-0.00971952	-.459*	0.166737	.572**	0.167001	-0.22411	-0.22411	-0.188092	-0.233791	0.186505	-0.185378	-0.0343031	-.580**	.711**	0.0623319	-.493**	-0.0568864	.628**	-0.315487	-.366*	.484**	-0.0788402	-.391*
	显著性（双侧）	0.64765	0.714047	0.39969	0.880183	0.664836	0.623026	0.00260646	0.665731	0.530154	0.472459	0.666522	0.444146	0.242391	0.00213283	0.405899	0.74421		0.000919255	0.000113355	0.630405	0.141735	0.628966	0.184605	0.00146592	0.0182841	0.959345	0.010783	0.378514	0.000958543	0.377749	0.233826	0.233826	0.319558	0.213707	0.323733	0.326716	0.857188	0.00077374	1.07483e-05	0.743503	0.00559554	0.765259	0.000200702	0.0894606	0.0466546	0.00673251	0.678785	0.0327024
	N	30	30	30	30	30	30	30	30	30	30	30	30	30	30	30	30	30	30	30	30	30	30	30	30	30	30	30	30	30	30	30	30	30	30	30	30	30	30	30	30	30	30	30	30	30	30	30	30
UCG-002	Pearson 相关性	0.018616	0.0926074	-0.0318568	0.0466727	0.195883	0.0457954	-0.33303	-0.247154	0.189316	-0.107679	-0.146573	-0.308811	0.00352441	.562**	-0.192666	0.0287045	-.574**	1	-0.303021	-0.0212411	0.348566	-0.0242989	0.129288	.405*	-0.35471	0.206737	.443*	-.379*	-.391*	-0.301386	0.145431	0.145431	0.250031	0.346671	-0.0396764	-0.102202	-0.06898	.567**	-.407*	-0.0375175	.393*	0.0700824	-.430*	-0.154945	0.242973	-.579**	0.202842	.475**
	显著性（双侧）	0.922218	0.626452	0.86728	0.806528	0.299549	0.810098	0.0721293	0.187929	0.316361	0.571142	0.439589	0.0968291	0.985253	0.00123211	0.307714	0.880314	0.000919255		0.103584	0.91129	0.0590606	0.898581	0.495925	0.0265482	0.0544375	0.273024	0.0141458	0.0387932	0.0324242	0.105554	0.443199	0.443199	0.182674	0.0605471	0.835101	0.590985	0.717205	0.00108679	0.0254967	0.843961	0.031579	0.712874	0.0175968	0.413606	0.195749	0.000796871	0.282361	0.00804072
	N	30	30	30	30	30	30	30	30	30	30	30	30	30	30	30	30	30	30	30	30	30	30	30	30	30	30	30	30	30	30	30	30	30	30	30	30	30	30	30	30	30	30	30	30	30	30	30	30
Prevotellaceae_NK3B31_group	Pearson 相关性	0.0782637	0.0676932	-0.208689	0.20433	0.263483	-0.156741	0.300101	-0.202322	0.0335713	-0.0497177	-0.0993602	-0.29024	-.423*	-0.145565	-0.218624	.376*	.647**	-0.303021	1	-0.182968	-0.0109217	-0.174045	-0.0194111	-0.306542	0.130579	-0.221117	-0.298594	0.241204	.631**	0.197284	-0.09799	-0.09799	0.113218	0.0800694	-0.0795025	-0.312219	0.0358751	-.378*	.804**	-0.0299554	-0.155889	-0.191801	0.265498	-0.0293617	-.402*	0.229269	0.284583	-0.0148507
	显著性（双侧）	0.681011	0.722272	0.268421	0.27877	0.159476	0.408149	0.107122	0.283625	0.860204	0.794166	0.601399	0.119739	0.0197047	0.442775	0.245773	0.0407573	0.000113355	0.103584		0.333157	0.954322	0.357664	0.918907	0.0994356	0.491597	0.240295	0.108982	0.199124	0.000184411	0.296038	0.606448	0.606448	0.551383	0.674047	0.676231	0.093013	0.850714	0.0392837	8.68867e-08	0.875138	0.410732	0.309933	0.156191	0.877594	0.0277828	0.222953	0.127457	0.937917
	N	30	30	30	30	30	30	30	30	30	30	30	30	30	30	30	30	30	30	30	30	30	30	30	30	30	30	30	30	30	30	30	30	30	30	30	30	30	30	30	30	30	30	30	30	30	30	30	30
Bacteroidales_RF16_group_norank	Pearson 相关性	0.00547079	0.0138622	0.20346	-0.0459799	0.0548755	0.215924	-.378*	0.169672	0.141008	-0.0377365	-0.0272857	-0.177809	0.0633968	-0.214346	.363*	-0.124695	-0.0915521	-0.0212411	-0.182968	1	0.158964	-0.331984	0.337339	0.208859	-0.285757	.381*	-0.000718904	0.130795	-0.00116848	-0.224518	0.208162	0.208162	-0.259615	-0.162891	.408*	0.356975	-0.0497987	0.172982	-0.0617652	0.0204967	0.252545	-0.318308	-0.124497	0.0727747	0.284047	-0.0675623	-0.0269908	0.0940474
	显著性（双侧）	0.977111	0.942042	0.280866	0.809347	0.773338	0.251798	0.0394495	0.370056	0.457338	0.843062	0.886191	0.347198	0.739271	0.255365	0.0489147	0.511481	0.630405	0.91129	0.333157		0.401447	0.073083	0.0682994	0.268021	0.125826	0.037973	0.996992	0.490874	0.995111	0.232954	0.269659	0.269659	0.165919	0.389763	0.0250831	0.0528067	0.793838	0.360653	0.745759	0.914388	0.178169	0.086478	0.512158	0.702333	0.128207	0.722788	0.887413	0.621074
	N	30	30	30	30	30	30	30	30	30	30	30	30	30	30	30	30	30	30	30	30	30	30	30	30	30	30	30	30	30	30	30	30	30	30	30	30	30	30	30	30	30	30	30	30	30	30	30	30
UCG-005	Pearson 相关性	0.200327	0.168312	-0.0880013	0.0131238	-0.134321	-0.250665	-0.118899	-0.240816	0.179913	-0.199499	-0.174572	-0.173536	-0.238795	.446*	0.0972639	-0.0916696	-0.274748	0.348566	-0.0109217	0.158964	1	-.488**	0.167245	0.201954	-.471**	.398*	0.0330607	0.335724	-0.271451	-.522**	0.199132	0.199132	0.197544	0.248543	.371*	0.0842463	.440*	.591**	-0.197405	.391*	.520**	-.379*	-.469**	0.100657	0.340353	-0.273849	.435*	0.261402
	显著性（双侧）	0.288499	0.373963	0.643779	0.945124	0.479156	0.181532	0.531451	0.19987	0.34143	0.290539	0.356187	0.359093	0.203785	0.0135846	0.609131	0.629964	0.141735	0.0590606	0.954322	0.401447		0.00617867	0.377043	0.284519	0.00862896	0.0293877	0.86231	0.0697159	0.146771	0.00308944	0.291444	0.291444	0.29539	0.185379	0.0435295	0.658043	0.014895	0.000587254	0.295735	0.0328729	0.00324041	0.0391248	0.00896824	0.596637	0.0657155	0.143096	0.0163406	0.16292
	N	30	30	30	30	30	30	30	30	30	30	30	30	30	30	30	30	30	30	30	30	30	30	30	30	30	30	30	30	30	30	30	30	30	30	30	30	30	30	30	30	30	30	30	30	30	30	30	30
Lactobacillus	Pearson 相关性	-0.0764413	-0.10389	0.0149619	0.0718898	-0.261628	0.172532	0.199484	0.052559	-0.318157	0.128205	0.096656	0.254398	-0.0714779	-0.240532	-0.253072	-0.0482765	0.091936	-0.0242989	-0.174045	-0.331984	-.488**	1	-0.20074	-0.251319	0.310524	-.412*	0.227278	-0.348113	-0.0538351	0.304226	-0.234613	-0.234613	-0.107215	-0.21691	-.539**	-0.0186229	-0.274718	-0.309202	0.000610908	-0.262649	-.502**	.460*	0.150353	-0.141401	-.505**	0.0664649	-.367*	-0.180931
	显著性（双侧）	0.688064	0.584837	0.937453	0.705791	0.162543	0.361923	0.290575	0.782674	0.086636	0.49957	0.611381	0.174899	0.707403	0.200417	0.177235	0.800011	0.628966	0.898581	0.357664	0.073083	0.00617867		0.287487	0.180356	0.0948964	0.0235942	0.227107	0.0594132	0.777528	0.10215	0.212055	0.212055	0.572811	0.249586	0.00210708	0.92219	0.141781	0.096386	0.997444	0.160849	0.00473462	0.010624	0.427748	0.456069	0.00440675	0.727119	0.0462623	0.33866
	N	30	30	30	30	30	30	30	30	30	30	30	30	30	30	30	30	30	30	30	30	30	30	30	30	30	30	30	30	30	30	30	30	30	30	30	30	30	30	30	30	30	30	30	30	30	30	30	30
Clostridia_UCG-014_norank	Pearson 相关性	0.0531678	0.196982	0.0363082	0.176997	-0.128363	-0.280856	-0.343968	0.00591004	-0.13888	-0.289754	-0.260972	0.0451586	0.0241163	-0.00584047	0.116909	0.258805	-0.248967	0.129288	-0.0194111	0.337339	0.167245	-0.20074	1	0.34006	-.409*	0.143311	0.221967	0.0515286	-0.0720413	-0.0731873	0.118748	0.118748	0.125999	-0.212717	0.13939	0.0160807	0.0936767	.375*	-0.0714311	0.149667	0.109157	0.0351488	-0.351587	-0.129336	0.0543756	-0.238988	0.0403449	.540**
	显著性（双侧）	0.780218	0.296792	0.848933	0.349441	0.499039	0.132738	0.0627183	0.975273	0.464222	0.120388	0.163637	0.812692	0.899339	0.975564	0.538395	0.167291	0.184605	0.495925	0.918907	0.0682994	0.377043	0.287487		0.0659635	0.0249207	0.449946	0.238446	0.786836	0.705199	0.700722	0.531976	0.531976	0.507042	0.25908	0.462566	0.932786	0.622457	0.0410413	0.707587	0.429885	0.565838	0.853704	0.0567506	0.495765	0.775351	0.203411	0.832361	0.00205193
	N	30	30	30	30	30	30	30	30	30	30	30	30	30	30	30	30	30	30	30	30	30	30	30	30	30	30	30	30	30	30	30	30	30	30	30	30	30	30	30	30	30	30	30	30	30	30	30	30
NK4A214_group	Pearson 相关性	0.0749786	0.135019	0.196269	-0.243271	0.0834892	-0.0554254	-0.140097	-0.00180232	-0.0416292	-0.131097	-0.0176715	-0.228653	.362*	0.299899	0.0728484	-0.0214933	-.555**	.405*	-0.306542	0.208859	0.201954	-0.251319	0.34006	1	-.478**	.365*	0.256988	-0.142846	-0.28625	-0.106451	-0.00576949	-0.00576949	-0.0357045	-0.0165233	0.159139	0.127681	-0.0831106	.512**	-.374*	0.255407	0.326247	-0.0760688	-.485**	0.175245	0.14091	-0.323736	0.209792	0.225369
	显著性（双侧）	0.693744	0.476854	0.298578	0.195185	0.660933	0.771127	0.460277	0.992458	0.827103	0.489862	0.926154	0.224232	0.0493931	0.10737	0.702045	0.910241	0.00146592	0.0265482	0.0994356	0.268021	0.284519	0.180356	0.0659635		0.00755517	0.04746	0.170399	0.451431	0.125145	0.575564	0.975861	0.975861	0.851417	0.93094	0.400923	0.501339	0.66238	0.00383635	0.0417841	0.173135	0.0784918	0.689509	0.00658325	0.354309	0.457653	0.0809538	0.265842	0.231142
	N	30	30	30	30	30	30	30	30	30	30	30	30	30	30	30	30	30	30	30	30	30	30	30	30	30	30	30	30	30	30	30	30	30	30	30	30	30	30	30	30	30	30	30	30	30	30	30	30
Prevotella_9	Pearson 相关性	-0.137868	-0.136715	0.291432	0.0221876	-0.0408366	0.0638538	0.267186	0.315457	0.022943	0.16346	0.155457	0.0800217	-0.00757727	-0.35506	-0.326013	-0.210454	.428*	-0.35471	0.130579	-0.285757	-.471**	0.310524	-.409*	-.478**	1	-0.217512	-0.148694	-0.136383	.362*	0.0589576	-0.305238	-0.305238	-0.185751	-0.263052	-0.167593	-0.258559	-0.22308	-.484**	0.341706	-0.229109	-.373*	0.0455426	.883**	-0.290268	-0.311353	.485**	-0.207935	-0.331997
	显著性（双侧）	0.467514	0.471281	0.118158	0.907354	0.830347	0.737457	0.153477	0.0894929	0.904214	0.388088	0.412047	0.674231	0.968301	0.0541828	0.0787189	0.264302	0.0182841	0.0544375	0.491597	0.125826	0.00862896	0.0948964	0.0249207	0.00755517		0.248243	0.432923	0.47237	0.0493062	0.756963	0.100957	0.100957	0.325728	0.160185	0.376037	0.16771	0.236038	0.00669994	0.0645805	0.223285	0.0423906	0.811128	1.06764e-10	0.119702	0.0939719	0.00658632	0.270192	0.0730716
	N	30	30	30	30	30	30	30	30	30	30	30	30	30	30	30	30	30	30	30	30	30	30	30	30	30	30	30	30	30	30	30	30	30	30	30	30	30	30	30	30	30	30	30	30	30	30	30	30
Clostridium_sensu_stricto_1	Pearson 相关性	-0.101809	-0.00944522	0.148236	-0.107749	-0.0773363	-0.014018	0.0903922	0.2295	0.342501	-0.000348265	0.0358417	0.0615945	0.0477053	0.00737505	0.089414	-.392*	-0.00971952	0.206737	-0.221117	.381*	.398*	-.412*	0.143311	.365*	-0.217512	1	0.155552	0.0529793	-0.278963	-.410*	-0.12597	-0.12597	-0.0856969	-0.0970617	.881**	0.103556	0.142899	.455*	-0.253489	0.34353	.489**	-0.316297	-0.0924423	-.383*	0.329648	-0.14058	0.136358	0.0718512
	显著性（双侧）	0.592421	0.960492	0.434358	0.570888	0.684597	0.941392	0.634762	0.222474	0.0639214	0.998543	0.850852	0.746439	0.80233	0.969146	0.638445	0.0323571	0.959345	0.273024	0.240295	0.037973	0.0293877	0.0235942	0.449946	0.04746	0.248243		0.411756	0.780978	0.13548	0.0245227	0.507139	0.507139	0.652518	0.609879	1.34583e-10	0.586051	0.451264	0.0115338	0.176498	0.0630754	0.00613161	0.0885964	0.62707	0.0368725	0.0752494	0.458715	0.472452	0.705942
	N	30	30	30	30	30	30	30	30	30	30	30	30	30	30	30	30	30	30	30	30	30	30	30	30	30	30	30	30	30	30	30	30	30	30	30	30	30	30	30	30	30	30	30	30	30	30	30	30
[Eubacterium]_coprostanoligenes_group_norank	Pearson 相关性	-0.173344	-0.176688	.391*	-0.0128181	0.0506489	-0.161137	-0.168504	-0.0803213	0.198802	0.120635	0.146327	-0.0531482	0.00383992	0.198774	0.0126308	0.0875876	-.459*	.443*	-0.298594	-0.000718904	0.0330607	0.227278	0.221967	0.256988	-0.148694	0.155552	1	-0.345244	-0.222896	-0.235062	0.000282497	0.000282497	0.0623949	-0.0183604	-0.0586205	0.235953	-0.190889	.500**	-0.29414	-0.242366	.424*	0.0233398	-0.293079	0.0100375	-0.119273	-.540**	0.055338	.407*
	显著性（双侧）	0.359635	0.350296	0.0327716	0.946401	0.790395	0.394958	0.373409	0.673078	0.292261	0.52543	0.440366	0.780297	0.983933	0.292331	0.947183	0.645345	0.010783	0.0141458	0.108982	0.996992	0.86231	0.227107	0.238446	0.170399	0.432923	0.411756		0.061686	0.236436	0.211156	0.998818	0.998818	0.743253	0.923283	0.758311	0.209381	0.312281	0.00492534	0.114624	0.196902	0.0195505	0.902565	0.115999	0.958017	0.530151	0.00208241	0.771478	0.0256289
	N	30	30	30	30	30	30	30	30	30	30	30	30	30	30	30	30	30	30	30	30	30	30	30	30	30	30	30	30	30	30	30	30	30	30	30	30	30	30	30	30	30	30	30	30	30	30	30	30
Lachnospiraceae_unclassified	Pearson 相关性	0.136542	0.0863554	-.451*	0.158832	-0.147765	-0.135289	0.170779	0.227034	-0.00816258	-0.121196	-0.0257096	-0.0373747	-0.295359	0.128701	-0.0133903	-0.0436269	0.166737	-.379*	0.241204	0.130795	0.335724	-0.348113	0.0515286	-0.142846	-0.136383	0.0529793	-0.345244	1	-0.146095	-0.24562	0.00903364	0.00903364	0.104507	0.196653	0.226947	0.0799421	.719**	-0.0581798	-0.0424666	.382*	0.110952	-.400*	-0.0896075	0.31016	0.0972134	.377*	0.315277	-0.07763
	显著性（双侧）	0.471848	0.650017	0.0123876	0.401842	0.435836	0.475965	0.366895	0.22762	0.965854	0.523492	0.892726	0.844548	0.113059	0.497899	0.944012	0.818939	0.378514	0.0387932	0.199124	0.490874	0.0697159	0.0594132	0.786836	0.451431	0.47237	0.780978	0.061686		0.441098	0.190772	0.962212	0.962212	0.582598	0.297616	0.227804	0.674537	7.55058e-06	0.760075	0.823679	0.0372029	0.559426	0.0285258	0.637716	0.095305	0.609317	0.0397572	0.0896858	0.68346
	N	30	30	30	30	30	30	30	30	30	30	30	30	30	30	30	30	30	30	30	30	30	30	30	30	30	30	30	30	30	30	30	30	30	30	30	30	30	30	30	30	30	30	30	30	30	30	30	30
Prevotellaceae_UCG-003	Pearson 相关性	-0.183543	-0.131907	0.286932	0.0179754	0.349505	0.00990889	0.219012	-0.0757851	0.0914934	0.189316	0.176815	-0.13271	-0.184131	-.470**	0.0662207	0.328717	.572**	-.391*	.631**	-0.00116848	-0.271451	-0.0538351	-0.0720413	-0.28625	.362*	-0.278963	-0.222896	-0.146095	1	0.250524	0.0368639	0.0368639	-0.106333	-0.146495	-0.122902	0.0786699	-.489**	-0.350299	.723**	-0.243414	-0.337337	-0.0422674	.537**	0.0239464	-0.260023	0.23676	-0.0440681	-0.0322348
	显著性（双侧）	0.331613	0.48716	0.12421	0.924887	0.0583347	0.958554	0.244916	0.69061	0.630625	0.316361	0.349945	0.484489	0.33004	0.00882914	0.728084	0.0761273	0.000958543	0.0324242	0.000184411	0.995111	0.146771	0.777528	0.705199	0.125145	0.0493062	0.13548	0.236436	0.441098		0.181784	0.846648	0.846648	0.575989	0.439836	0.517621	0.679442	0.00605697	0.0577269	6.48308e-06	0.194913	0.0683013	0.824493	0.0022115	0.900045	0.16523	0.207783	0.817139	0.865719
	N	30	30	30	30	30	30	30	30	30	30	30	30	30	30	30	30	30	30	30	30	30	30	30	30	30	30	30	30	30	30	30	30	30	30	30	30	30	30	30	30	30	30	30	30	30	30	30	30
Phascolarctobacterium	Pearson 相关性	-0.172028	-0.270537	-0.129034	0.12832	0.0152907	0.331399	0.203599	-0.00339031	-0.0803827	0.292697	0.201019	0.0695642	-0.0886716	-0.211444	-0.057543	0.330569	0.167001	-0.301386	0.197284	-0.224518	-.522**	0.304226	-0.0731873	-0.106451	0.0589576	-.410*	-0.235062	-0.24562	0.250524	1	-0.168734	-0.168734	-0.149654	-0.022065	-.439*	-0.274672	-0.215682	-0.340116	0.212662	-0.273208	-.393*	.643**	0.103292	0.140553	-0.266597	0.322641	-0.187151	-0.327893
	显著性（双侧）	0.36335	0.14819	0.496779	0.499184	0.936081	0.0736218	0.280531	0.985814	0.672842	0.116498	0.286803	0.714909	0.641246	0.262008	0.762626	0.0743897	0.377749	0.105554	0.296038	0.232954	0.00308944	0.10215	0.700722	0.575564	0.756963	0.0245227	0.211156	0.190772	0.181784		0.372746	0.372746	0.429927	0.907864	0.0151429	0.141849	0.252343	0.0659156	0.259206	0.144071	0.0317579	0.000127993	0.587014	0.458803	0.15442	0.0820458	0.322028	0.0769101
	N	30	30	30	30	30	30	30	30	30	30	30	30	30	30	30	30	30	30	30	30	30	30	30	30	30	30	30	30	30	30	30	30	30	30	30	30	30	30	30	30	30	30	30	30	30	30	30	30
Lachnospiraceae_XPB1014_group	Pearson 相关性	0.0617927	0.0852142	0.0414444	-0.031251	0.0161415	0.00542801	-0.303876	-0.0756232	0.0340758	-0.0769008	-0.0775207	-0.14319	0.146543	-0.0449844	.405*	0.0602934	-0.22411	0.145431	-0.09799	0.208162	0.199132	-0.234613	0.118748	-0.00576949	-0.305238	-0.12597	0.000282497	0.00903364	0.0368639	-0.168734	1	1.000**	-0.0073982	0.0520771	-0.0551826	0.1953	-0.128268	0.00576562	-0.0264578	-0.213017	0.16874	-0.21675	-0.301099	0.0798545	0.291681	-0.305208	0.118878	0.240856
	显著性（双侧）	0.745649	0.654355	0.827859	0.869782	0.932532	0.977289	0.102565	0.691239	0.858125	0.686283	0.683883	0.450332	0.439683	0.813402	0.0264481	0.751626	0.233826	0.443199	0.606448	0.269659	0.291444	0.212055	0.531976	0.975861	0.100957	0.507139	0.998818	0.962212	0.846648	0.372746		0	0.96905	0.78462	0.772103	0.301019	0.499358	0.975877	0.889623	0.258392	0.37273	0.249945	0.105903	0.674875	0.11783	0.100992	0.531525	0.199793
	N	30	30	30	30	30	30	30	30	30	30	30	30	30	30	30	30	30	30	30	30	30	30	30	30	30	30	30	30	30	30	30	30	30	30	30	30	30	30	30	30	30	30	30	30	30	30	30	30
Lachnospiraceae_XPB1015_group	Pearson 相关性	0.0617927	0.0852142	0.0414444	-0.031251	0.0161415	0.00542801	-0.303876	-0.0756232	0.0340758	-0.0769008	-0.0775207	-0.14319	0.146543	-0.0449844	.405*	0.0602934	-0.22411	0.145431	-0.09799	0.208162	0.199132	-0.234613	0.118748	-0.00576949	-0.305238	-0.12597	0.000282497	0.00903364	0.0368639	-0.168734	1.000**	1	-0.0073982	0.0520771	-0.0551826	0.1953	-0.128268	0.00576562	-0.0264578	-0.213017	0.16874	-0.21675	-0.301099	0.0798545	0.291681	-0.305208	0.118878	0.240856
	显著性（双侧）	0.745649	0.654355	0.827859	0.869782	0.932532	0.977289	0.102565	0.691239	0.858125	0.686283	0.683883	0.450332	0.439683	0.813402	0.0264481	0.751626	0.233826	0.443199	0.606448	0.269659	0.291444	0.212055	0.531976	0.975861	0.100957	0.507139	0.998818	0.962212	0.846648	0.372746	0		0.96905	0.78462	0.772103	0.301019	0.499358	0.975877	0.889623	0.258392	0.37273	0.249945	0.105903	0.674875	0.11783	0.100992	0.531525	0.199793
	N	30	30	30	30	30	30	30	30	30	30	30	30	30	30	30	30	30	30	30	30	30	30	30	30	30	30	30	30	30	30	30	30	30	30	30	30	30	30	30	30	30	30	30	30	30	30	30	30
Paludibacteraceae_unclassified	Pearson 相关性	-0.143289	-0.0828884	-0.342329	.364*	-0.146092	-0.0844854	-0.320619	0.0697453	-0.0409044	0.0170825	0.030838	-0.252481	-0.159827	.503**	-.399*	-0.0791299	-0.188092	0.250031	0.113218	-0.259615	0.197544	-0.107215	0.125999	-0.0357045	-0.185751	-0.0856969	0.0623949	0.104507	-0.106333	-0.149654	-0.0073982	-0.0073982	1	.610**	-0.117199	-0.086017	0.0771394	0.216906	-0.248932	0.0861402	0.127901	0.0965091	-0.0992909	-0.12057	-0.216145	-0.272509	0.161778	.631**
	显著性（双侧）	0.450014	0.66323	0.0640639	0.0480099	0.441107	0.657131	0.0840923	0.714197	0.83007	0.928609	0.871489	0.178282	0.398863	0.00461891	0.0291532	0.677667	0.319558	0.182674	0.551383	0.165919	0.29539	0.572811	0.507042	0.851417	0.325728	0.652518	0.743253	0.582598	0.575989	0.429927	0.96905	0.96905		0.00034324	0.537378	0.651302	0.685359	0.249596	0.184668	0.650834	0.500597	0.611925	0.601654	0.525658	0.251301	0.145141	0.393055	0.000186574
	N	30	30	30	30	30	30	30	30	30	30	30	30	30	30	30	30	30	30	30	30	30	30	30	30	30	30	30	30	30	30	30	30	30	30	30	30	30	30	30	30	30	30	30	30	30	30	30	30
Prevotellaceae_UCG-001	Pearson 相关性	-0.157679	-0.256394	-.408*	.391*	0.248359	0.0906601	-0.206495	-0.0364414	0.237944	0.204862	0.191364	-.576**	-0.260214	.793**	-0.34144	0.0656468	-0.233791	0.346671	0.0800694	-0.162891	0.248543	-0.21691	-0.212717	-0.0165233	-0.263052	-0.0970617	-0.0183604	0.196653	-0.146495	-0.022065	0.0520771	0.0520771	.610**	1	-0.146133	-0.0630693	0.306401	0.0706466	-0.262086	-0.16217	.415*	-0.0342377	-0.18848	0.177293	0.00600017	-0.295538	0.236925	0.146065
	显著性（双侧）	0.405313	0.171424	0.0250453	0.0327943	0.185715	0.633755	0.273599	0.848385	0.20545	0.277495	0.311058	0.000863268	0.16491	1.69788e-07	0.0648026	0.730353	0.213707	0.0605471	0.674047	0.389763	0.185379	0.249586	0.25908	0.93094	0.160185	0.609879	0.923283	0.297616	0.439836	0.907864	0.78462	0.78462	0.00034324		0.440977	0.740572	0.0995992	0.71066	0.161782	0.391894	0.0226709	0.857457	0.318542	0.348621	0.974896	0.112831	0.207456	0.441193
	N	30	30	30	30	30	30	30	30	30	30	30	30	30	30	30	30	30	30	30	30	30	30	30	30	30	30	30	30	30	30	30	30	30	30	30	30	30	30	30	30	30	30	30	30	30	30	30	30
Terrisporobacter	Pearson 相关性	0.0658988	0.144436	0.113533	-0.205183	-0.0156255	-0.0195058	0.137928	0.274397	0.338106	-0.1132	-0.0953573	0.214764	0.0679557	-0.118814	0.194135	-.397*	0.186505	-0.0396764	-0.0795025	.408*	.371*	-.539**	0.13939	0.159139	-0.167593	.881**	-0.0586205	0.226947	-0.122902	-.439*	-0.0551826	-0.0551826	-0.117199	-0.146133	1	0.0373183	0.19615	0.281964	-0.0508686	.434*	0.355465	-.428*	-0.00828166	-0.300608	.376*	-0.0225347	0.0382952	0.0298152
	显著性（双侧）	0.729356	0.44636	0.550266	0.276725	0.934684	0.918513	0.467318	0.142265	0.0676345	0.551446	0.616199	0.254416	0.721237	0.531749	0.303967	0.029749	0.323733	0.835101	0.676231	0.0250831	0.0435295	0.00210708	0.462566	0.400923	0.376037	1.34583e-10	0.758311	0.227804	0.517621	0.0151429	0.772103	0.772103	0.537378	0.440977		0.84478	0.298877	0.131151	0.789506	0.016607	0.0538894	0.0183965	0.965356	0.106502	0.0403982	0.905911	0.840767	0.875718
	N	30	30	30	30	30	30	30	30	30	30	30	30	30	30	30	30	30	30	30	30	30	30	30	30	30	30	30	30	30	30	30	30	30	30	30	30	30	30	30	30	30	30	30	30	30	30	30	30
Parabacteroides	Pearson 相关性	-0.237686	-0.213999	0.30669	-0.148456	-0.0955564	-0.0245184	-0.0826422	-0.0608863	-0.0435308	0.151309	0.246701	0.00582752	-0.0723496	-0.126009	.492**	0.0827423	-0.185378	-0.102202	-0.312219	0.356975	0.0842463	-0.0186229	0.0160807	0.127681	-0.258559	0.103556	0.235953	0.0799421	0.0786699	-0.274672	0.1953	0.1953	-0.086017	-0.0630693	0.0373183	1	-0.0705073	0.271224	-0.302414	-0.0128418	0.0763022	-0.200015	-0.182492	0.355762	0.146538	-0.124155	-0.148501	0.131108
	显著性（双侧）	0.205958	0.256152	0.0992638	0.433669	0.615459	0.89767	0.664172	0.749261	0.819332	0.424784	0.188764	0.975618	0.703993	0.507008	0.00578576	0.663789	0.326716	0.590985	0.093013	0.0528067	0.658043	0.92219	0.932786	0.501339	0.16771	0.586051	0.209381	0.674537	0.679442	0.141849	0.301019	0.301019	0.651302	0.740572	0.84478		0.711207	0.147124	0.104313	0.946302	0.688603	0.289266	0.334437	0.0536756	0.439698	0.513326	0.433529	0.489826
	N	30	30	30	30	30	30	30	30	30	30	30	30	30	30	30	30	30	30	30	30	30	30	30	30	30	30	30	30	30	30	30	30	30	30	30	30	30	30	30	30	30	30	30	30	30	30	30	30
Ruminococcus	Pearson 相关性	0.280354	0.189336	-.426*	0.215224	-0.160246	-0.270869	0.120978	0.0611803	-0.0893287	-0.293024	-0.262915	-0.0353165	-0.308967	.436*	-0.138689	-0.0615958	-0.0343031	-0.06898	0.0358751	-0.0497987	.440*	-0.274718	0.0936767	-0.0831106	-0.22308	0.142899	-0.190889	.719**	-.489**	-0.215682	-0.128268	-0.128268	0.0771394	0.306401	0.19615	-0.0705073	1	0.137228	-0.183133	0.315505	0.237601	-0.184628	-0.26801	0.171071	0.13147	0.123022	0.15586	-0.0960639
	显著性（双侧）	0.13346	0.316308	0.0189071	0.253377	0.397612	0.147674	0.524246	0.748089	0.638767	0.116071	0.160411	0.853014	0.096652	0.01597	0.464842	0.746433	0.857188	0.717205	0.850714	0.793838	0.014895	0.141781	0.622457	0.66238	0.236038	0.451264	0.312281	7.55058e-06	0.00605697	0.252343	0.499358	0.499358	0.685359	0.0995992	0.298877	0.711207		0.469606	0.332713	0.0894417	0.206124	0.328714	0.152166	0.366065	0.488618	0.51721	0.41082	0.613575
	N	30	30	30	30	30	30	30	30	30	30	30	30	30	30	30	30	30	30	30	30	30	30	30	30	30	30	30	30	30	30	30	30	30	30	30	30	30	30	30	30	30	30	30	30	30	30	30	30
UCG-010_norank	Pearson 相关性	0.0142084	0.0479708	0.236867	-0.116982	-0.0778163	-0.205197	-0.185993	-0.0781046	0.229451	-0.113835	-0.0749642	-0.0245767	-0.00921203	.394*	0.0908748	-0.0267342	-.580**	.567**	-.378*	0.172982	.591**	-0.309202	.375*	.512**	-.484**	.455*	.500**	-0.0581798	-0.350299	-0.340116	0.00576562	0.00576562	0.216906	0.0706466	0.281964	0.271224	0.137228	1	-.510**	0.298995	.472**	0.0605608	-.515**	0.174236	0.30311	-.413*	0.257443	.562**
	显著性（双侧）	0.940597	0.801252	0.207571	0.538137	0.68274	0.276691	0.325086	0.681625	0.222575	0.549201	0.6938	0.897428	0.961467	0.0310879	0.632948	0.888477	0.00077374	0.00108679	0.0392837	0.360653	0.000587254	0.096386	0.0410413	0.00383635	0.00669994	0.0115338	0.00492534	0.760075	0.0577269	0.0659156	0.975877	0.975877	0.249596	0.71066	0.131151	0.147124	0.469606		0.00399507	0.108485	0.00845331	0.750559	0.00357257	0.357128	0.103477	0.0234342	0.169616	0.00122058
	N	30	30	30	30	30	30	30	30	30	30	30	30	30	30	30	30	30	30	30	30	30	30	30	30	30	30	30	30	30	30	30	30	30	30	30	30	30	30	30	30	30	30	30	30	30	30	30	30
Alloprevotella	Pearson 相关性	0.255668	0.216717	0.11021	-0.00641903	0.191744	-0.118811	0.294659	-0.129824	-0.0321155	-0.15867	-0.217478	-0.0935647	-0.222342	-.420*	-0.0358829	0.217134	.711**	-.407*	.804**	-0.0617652	-0.197405	0.000610908	-0.0714311	-.374*	0.341706	-0.253489	-0.29414	-0.0424666	.723**	0.212662	-0.0264578	-0.0264578	-0.248932	-0.262086	-0.0508686	-0.302414	-0.183133	-.510**	1	-0.173866	-0.359031	-0.139783	.368*	-0.133617	-.405*	0.228997	-0.0136896	-0.221123
	显著性（双侧）	0.172682	0.250018	0.562072	0.973144	0.310078	0.531757	0.113956	0.494124	0.866211	0.402329	0.248318	0.622875	0.237633	0.0207517	0.850682	0.249085	1.07483e-05	0.0254967	8.68867e-08	0.745759	0.295735	0.997444	0.707587	0.0417841	0.0645805	0.176498	0.114624	0.823679	6.48308e-06	0.259206	0.889623	0.889623	0.184668	0.161782	0.789506	0.104313	0.332713	0.00399507		0.358168	0.0513606	0.461294	0.0452674	0.481482	0.0264216	0.223518	0.942762	0.240282
	N	30	30	30	30	30	30	30	30	30	30	30	30	30	30	30	30	30	30	30	30	30	30	30	30	30	30	30	30	30	30	30	30	30	30	30	30	30	30	30	30	30	30	30	30	30	30	30	30
Bradymonadales_norank	Pearson 相关性	0.18357	0.173832	-0.100575	-0.291301	-0.0871457	-0.0690782	0.210231	-0.115209	0.0463339	-0.116952	-0.138004	0.307124	0.111941	0.0102605	-0.0674917	-.374*	0.0623319	-0.0375175	-0.0299554	0.0204967	.391*	-0.262649	0.149667	0.255407	-0.229109	0.34353	-0.242366	.382*	-0.243414	-0.273208	-0.213017	-0.213017	0.0861402	-0.16217	.434*	-0.0128418	0.315505	0.298995	-0.173866	1	-0.0910147	-0.154958	-0.211143	0.134984	0.0132617	0.339195	-0.0668029	0.156186
	显著性（双侧）	0.331541	0.358263	0.596939	0.118331	0.647019	0.716819	0.26482	0.544359	0.807906	0.538243	0.467071	0.0987627	0.555907	0.957084	0.723066	0.0419021	0.743503	0.843961	0.875138	0.914388	0.0328729	0.160849	0.429885	0.173135	0.223285	0.0630754	0.196902	0.0372029	0.194913	0.144071	0.258392	0.258392	0.650834	0.391894	0.016607	0.946302	0.0894417	0.108485	0.358168		0.632422	0.413567	0.262704	0.476967	0.944549	0.0666991	0.725784	0.409832
	N	30	30	30	30	30	30	30	30	30	30	30	30	30	30	30	30	30	30	30	30	30	30	30	30	30	30	30	30	30	30	30	30	30	30	30	30	30	30	30	30	30	30	30	30	30	30	30	30
Lachnospiraceae_NK4A136_group	Pearson 相关性	-0.0364059	-0.119522	0.034571	-0.0224055	0.145248	0.00307534	-0.30706	-0.018239	0.29934	0.0205133	0.0826014	-.390*	0.0455489	.483**	0.154003	0.0361882	-.493**	.393*	-0.155889	0.252545	.520**	-.502**	0.109157	0.326247	-.373*	.489**	.424*	0.110952	-0.337337	-.393*	0.16874	0.16874	0.127901	.415*	0.355465	0.0763022	0.237601	.472**	-0.359031	-0.0910147	1	-0.344853	-.380*	0.105001	0.339169	-.526**	.379*	0.252616
	显著性（双侧）	0.848531	0.529289	0.856084	0.906448	0.44378	0.987132	0.0988359	0.923789	0.108058	0.914319	0.664328	0.0330546	0.811102	0.00681201	0.416488	0.849426	0.00559554	0.031579	0.410732	0.178169	0.00324041	0.00473462	0.565838	0.0784918	0.0423906	0.00613161	0.0195505	0.559426	0.0683013	0.0317579	0.37273	0.37273	0.500597	0.0226709	0.0538894	0.688603	0.206124	0.00845331	0.0513606	0.632422		0.0620008	0.0384281	0.580807	0.0667212	0.00284606	0.0391181	0.178043
	N	30	30	30	30	30	30	30	30	30	30	30	30	30	30	30	30	30	30	30	30	30	30	30	30	30	30	30	30	30	30	30	30	30	30	30	30	30	30	30	30	30	30	30	30	30	30	30	30
Limosilactobacillus	Pearson 相关性	-0.278475	-0.305524	-0.200104	0.0107134	-0.278549	0.175773	0.0190359	0.0123938	-0.065156	0.285948	0.261094	0.224127	0.154592	-0.0542427	-0.210584	0.0310673	-0.0568864	0.0700824	-0.191801	-0.318308	-.379*	.460*	0.0351488	-0.0760688	0.0455426	-0.316297	0.0233398	-.400*	-0.0422674	.643**	-0.21675	-0.21675	0.0965091	-0.0342377	-.428*	-0.200015	-0.184628	0.0605608	-0.139783	-0.154958	-0.344853	1	0.0239654	-0.0777439	-0.18177	0.0511359	-0.214854	0.0403116
	显著性（双侧）	0.136193	0.100622	0.289047	0.955192	0.136085	0.352837	0.920469	0.948173	0.732295	0.125562	0.163434	0.23379	0.414684	0.775886	0.263999	0.870541	0.765259	0.712874	0.309933	0.086478	0.0391248	0.010624	0.853704	0.689509	0.811128	0.0885964	0.902565	0.0285258	0.824493	0.000127993	0.249945	0.249945	0.611925	0.857457	0.0183965	0.289266	0.328714	0.750559	0.461294	0.413567	0.0620008		0.899966	0.683019	0.336385	0.788424	0.254212	0.832498
	N	30	30	30	30	30	30	30	30	30	30	30	30	30	30	30	30	30	30	30	30	30	30	30	30	30	30	30	30	30	30	30	30	30	30	30	30	30	30	30	30	30	30	30	30	30	30	30	30
Prevotellaceae_uncultured	Pearson 相关性	-0.315037	-0.237656	0.165001	0.0899096	0.0899547	0.0885175	0.263447	.363*	0.0990418	0.269384	0.25957	0.0315435	-0.056771	-.450*	-0.289412	-0.158193	.628**	-.430*	0.265498	-0.124497	-.469**	0.150353	-0.351587	-.485**	.883**	-0.0924423	-0.293079	-0.0896075	.537**	0.103292	-0.301099	-0.301099	-0.0992909	-0.18848	-0.00828166	-0.182492	-0.26801	-.515**	.368*	-0.211143	-.380*	0.0239654	1	-.369*	-0.257081	.485**	-0.15472	-0.290373
	显著性（双侧）	0.0899437	0.206017	0.383569	0.636578	0.636408	0.641828	0.159536	0.0484713	0.602571	0.149994	0.165995	0.868574	0.765722	0.0125054	0.120847	0.403764	0.000200702	0.0175968	0.156191	0.512158	0.00896824	0.427748	0.0567506	0.00658325	1.06764e-10	0.62707	0.115999	0.637716	0.0022115	0.587014	0.105903	0.105903	0.601654	0.318542	0.965356	0.334437	0.152166	0.00357257	0.0452674	0.262704	0.0384281	0.899966		0.0446499	0.170238	0.00658023	0.414295	0.119563
	N	30	30	30	30	30	30	30	30	30	30	30	30	30	30	30	30	30	30	30	30	30	30	30	30	30	30	30	30	30	30	30	30	30	30	30	30	30	30	30	30	30	30	30	30	30	30	30	30
Bacteroidales_unclassified	Pearson 相关性	0.137246	-0.0850286	0.0771646	-0.270545	0.299513	0.0697581	0.0136475	-0.228268	0.0338129	0.0726022	0.0761342	-0.155695	-0.00372644	0.174918	0.296282	0.349927	-0.315487	-0.154945	-0.0293617	0.0727747	0.100657	-0.141401	-0.129336	0.175245	-0.290268	-.383*	0.0100375	0.31016	0.0239464	0.140553	0.0798545	0.0798545	-0.12057	0.177293	-0.300608	0.355762	0.171071	0.174236	-0.133617	0.134984	0.105001	-0.0777439	-.369*	1	0.0169425	0.107451	0.00910534	-0.0393501
	显著性（双侧）	0.469545	0.655061	0.685261	0.148178	0.107845	0.714147	0.942938	0.225036	0.859209	0.703006	0.689255	0.411321	0.984408	0.355221	0.111884	0.058011	0.0894606	0.413606	0.877594	0.702333	0.596637	0.456069	0.495765	0.354309	0.119702	0.0368725	0.958017	0.095305	0.900045	0.458803	0.674875	0.674875	0.525658	0.348621	0.106502	0.0536756	0.366065	0.357128	0.481482	0.476967	0.580807	0.683019	0.0446499		0.929192	0.571959	0.961913	0.836439
	N	30	30	30	30	30	30	30	30	30	30	30	30	30	30	30	30	30	30	30	30	30	30	30	30	30	30	30	30	30	30	30	30	30	30	30	30	30	30	30	30	30	30	30	30	30	30	30	30
RF39_norank	Pearson 相关性	0.062949	0.192847	-0.0107787	-0.0311789	0.0997768	0.031153	-0.256539	-0.0881853	0.104638	-0.161105	-0.131738	0.17746	0.201736	0.136392	.405*	0.022182	-.366*	0.242973	-.402*	0.284047	0.340353	-.505**	0.0543756	0.14091	-0.311353	0.329648	-0.119273	0.0972134	-0.260023	-0.266597	0.291681	0.291681	-0.216145	0.00600017	.376*	0.146538	0.13147	0.30311	-.405*	0.0132617	0.339169	-0.18177	-0.257081	0.0169425	1	-0.143086	0.190589	-0.066305
	显著性（双侧）	0.74105	0.30725	0.954919	0.87008	0.599868	0.870187	0.171173	0.643084	0.582124	0.395055	0.487723	0.34816	0.285051	0.472342	0.0263727	0.907377	0.0466546	0.195749	0.0277828	0.128207	0.0657155	0.00440675	0.775351	0.457653	0.0939719	0.0752494	0.530151	0.609317	0.16523	0.15442	0.11783	0.11783	0.251301	0.974896	0.0403982	0.439698	0.488618	0.103477	0.0264216	0.944549	0.0667212	0.336385	0.170238	0.929192		0.450666	0.313057	0.727751
	N	30	30	30	30	30	30	30	30	30	30	30	30	30	30	30	30	30	30	30	30	30	30	30	30	30	30	30	30	30	30	30	30	30	30	30	30	30	30	30	30	30	30	30	30	30	30	30	30
Anaerovibrio	Pearson 相关性	-0.0979535	-0.177019	-0.0473251	-0.0741925	-0.0955447	0.250346	.418*	0.125698	0.0159182	0.227177	0.180075	0.145451	-0.0528316	-.387*	-0.226804	-0.150054	.484**	-.579**	0.229269	-0.0675623	-0.273849	0.0664649	-0.238988	-0.323736	.485**	-0.14058	-.540**	.377*	0.23676	0.322641	-0.305208	-0.305208	-0.272509	-0.295538	-0.0225347	-0.124155	0.123022	-.413*	0.228997	0.339195	-.526**	0.0511359	.485**	0.107451	-0.143086	1	-0.198763	-.389*
	显著性（双侧）	0.606583	0.349379	0.803875	0.696803	0.615503	0.182105	0.0216603	0.508064	0.933464	0.22732	0.340986	0.443138	0.781574	0.0347811	0.228105	0.428678	0.00673251	0.000796871	0.222953	0.722788	0.143096	0.727119	0.203411	0.0809538	0.00658632	0.458715	0.00208241	0.0397572	0.207783	0.0820458	0.100992	0.100992	0.145141	0.112831	0.905911	0.513326	0.51721	0.0234342	0.223518	0.0666991	0.00284606	0.788424	0.00658023	0.571959	0.450666		0.292358	0.0334581
	N	30	30	30	30	30	30	30	30	30	30	30	30	30	30	30	30	30	30	30	30	30	30	30	30	30	30	30	30	30	30	30	30	30	30	30	30	30	30	30	30	30	30	30	30	30	30	30	30
Ruminococcaceae_uncultured	Pearson 相关性	-0.118644	-0.00960206	-0.225682	0.311998	0.00264936	-0.285477	-0.00146403	0.0609579	0.265248	0.0527107	0.138888	-0.349379	-0.20061	0.317802	-0.213605	0.103076	-0.0788402	0.202842	0.284583	-0.0269908	.435*	-.367*	0.0403449	0.209792	-0.207935	0.136358	0.055338	0.315277	-0.0440681	-0.187151	0.118878	0.118878	0.161778	0.236925	0.0382952	-0.148501	0.15586	0.257443	-0.0136896	-0.0668029	.379*	-0.214854	-0.15472	0.00910534	0.190589	-0.198763	1	0.0379027
	显著性（双侧）	0.532341	0.959836	0.230477	0.0932561	0.988914	0.126213	0.993874	0.748975	0.156596	0.782062	0.464196	0.0584317	0.287804	0.0870072	0.25705	0.587798	0.678785	0.282361	0.127457	0.887413	0.0163406	0.0462623	0.832361	0.265842	0.270192	0.472452	0.771478	0.0896858	0.817139	0.322028	0.531525	0.531525	0.393055	0.207456	0.840767	0.433529	0.41082	0.169616	0.942762	0.725784	0.0391181	0.254212	0.414295	0.961913	0.313057	0.292358		0.842379
	N	30	30	30	30	30	30	30	30	30	30	30	30	30	30	30	30	30	30	30	30	30	30	30	30	30	30	30	30	30	30	30	30	30	30	30	30	30	30	30	30	30	30	30	30	30	30	30	30
Family_XIII_AD3011_group	Pearson 相关性	-0.0353217	0.0741473	0.0525153	0.00604648	-0.047096	-0.0175797	-.436*	-0.028633	-0.0231084	-0.161927	-0.146918	-0.182047	-0.0204186	0.205348	-0.0652089	0.0877343	-.391*	.475**	-0.0148507	0.0940474	0.261402	-0.180931	.540**	0.225369	-0.331997	0.0718512	.407*	-0.07763	-0.0322348	-0.327893	0.240856	0.240856	.631**	0.146065	0.0298152	0.131108	-0.0960639	.562**	-0.221123	0.156186	0.252616	0.0403116	-0.290373	-0.0393501	-0.066305	-.389*	0.0379027	1
	显著性（双侧）	0.852992	0.696979	0.782851	0.974703	0.804806	0.926536	0.0159254	0.88061	0.903527	0.392615	0.4385	0.335636	0.914713	0.276332	0.732086	0.64479	0.0327024	0.00804072	0.937917	0.621074	0.16292	0.33866	0.00205193	0.231142	0.0730716	0.705942	0.0256289	0.68346	0.865719	0.0769101	0.199793	0.199793	0.000186574	0.441193	0.875718	0.489826	0.613575	0.00122058	0.240282	0.409832	0.178043	0.832498	0.119563	0.836439	0.727751	0.0334581	0.842379
	N	30	30	30	30	30	30	30	30	30	30	30	30	30	30	30	30	30	30	30	30	30	30	30	30	30	30	30	30	30	30	30	30	30	30	30	30	30	30	30	30	30	30	30	30	30	30	30	30
Monoglobus	Pearson 相关性	-0.042989	-0.0576882	0.0516456	-0.0487123	0.0263648	0.0625886	-0.151895	0.0130181	.378*	0.0721415	0.108631	-0.268967	-0.138042	0.322084	0.238303	0.0750087	-.483**	.527**	-0.1948	0.123264	.628**	-0.319829	0.0323046	.418*	-.432*	0.313781	0.300561	-0.031818	-0.198997	-0.166096	.455*	.455*	0.00843582	0.249011	0.164068	0.0464399	0.0246455	.561**	-0.268804	-0.0509339	.588**	-0.124031	-.469**	0.163313	0.307313	-.472**	.484**	0.214883
	显著性（双侧）	0.821544	0.762044	0.786364	0.798242	0.890008	0.742483	0.422971	0.945566	0.0397128	0.704807	0.567722	0.150651	0.466947	0.0826058	0.204748	0.693627	0.00685362	0.00274556	0.302282	0.516378	0.000204351	0.0849017	0.865431	0.0216963	0.0171224	0.091302	0.106559	0.86744	0.29178	0.380374	0.0115076	0.0115076	0.964711	0.184526	0.3863	0.807475	0.897142	0.00125588	0.150908	0.789241	0.000636175	0.513751	0.00890197	0.388521	0.0985438	0.00838286	0.00674381	0.254147
	N	30	30	30	30	30	30	30	30	30	30	30	30	30	30	30	30	30	30	30	30	30	30	30	30	30	30	30	30	30	30	30	30	30	30	30	30	30	30	30	30	30	30	30	30	30	30	30	30
dgA-11_gut_group	Pearson 相关性	-0.223095	-0.175099	0.0996274	0.211689	0.192475	-0.315025	-0.168078	-0.180754	.412*	0.163316	0.129006	-0.345101	-0.0867019	.475**	-0.202277	0.197548	-0.223328	.414*	0.108555	-0.133054	0.203677	-0.280303	0.194262	0.277485	-0.260566	0.0720475	0.300731	-0.268199	0.117124	0.0188998	-0.0110683	-0.0110683	.533**	.393*	-0.0456776	-0.0170856	-0.23675	.503**	-0.0659067	-0.0743754	0.161477	0.0980109	-0.204925	0.017217	-0.0364793	-.374*	0.354495	.403*
	显著性（双侧）	0.236006	0.354714	0.600417	0.261444	0.308202	0.089956	0.374637	0.33914	0.0236261	0.388511	0.496873	0.0618004	0.648702	0.00805785	0.283734	0.295379	0.235506	0.0230411	0.567995	0.483348	0.280344	0.133535	0.303646	0.13765	0.164317	0.705175	0.106351	0.151865	0.537641	0.921036	0.953709	0.953709	0.00243536	0.0318882	0.810578	0.928596	0.207802	0.00463733	0.729325	0.696091	0.39395	0.606371	0.277344	0.928048	0.848229	0.0415881	0.0545941	0.0272237
	N	30	30	30	30	30	30	30	30	30	30	30	30	30	30	30	30	30	30	30	30	30	30	30	30	30	30	30	30	30	30	30	30	30	30	30	30	30	30	30	30	30	30	30	30	30	30	30	30
**. 在 .01 水平（双侧）上显著相关。
*. 在 0.05 水平（双侧）上显著相关。
[truncated: 2 more columns]
